# Supplementary material for: Soil moisture and microbiome explain greenhouse gas exchange in global peatlands
Source: Sci Rep. 2025 Mar 24;15:10153. doi: 10.1038/s41598-025-92891-z (PMC11933456; doi:10.1038/s41598-025-92891-z)
Supplement: Supplementary file 6 — Supplementary Information 6. [file 41598_2025_92891_MOESM6_ESM.xlsx]

## Sheet: MetaInfo
This is meta info for the data used for Figure 1 in article Differences in soil moisture and microbiome explain sinks and sources of greenhouse gas emissions in global peatlands by Dr. Jaan Pärn and colleagues
The following data were used:
Site: Each site has a unique name
Latitude: Each site has a geographic latitude expressed in °. Negative (–) latitude means southing.
Longitude: Each site has a geographic longitude expressed in °. Negative (–) longitude means westing.
GHG_exchange: Average greenhouse gas (GHG) exchange value expressed in mg CO2 equivalents per hour and meter square. The GHG exchange is calculated as the sum of net ecosystem exchanges of CO2, N2O, and CH4.

## Sheet: Data
Site	Latitude	Longitude	GHG_exchange
Bashkortostan_drained_fen	55.5476	55.5476	155.073
Bashkortostan_drained_floodplain_1	55.4491	55.4865	-57.7725
Bashkortostan_drained_floodplain_2	55.4337	55.4497	109.638
Bashkortostan_fen	55.4804	55.9943	-649.58
Borneo_drained_forest	5.3239	115.675	-868.737
Brazil_drained_floodplain	-28.5523	-48.8076	121.967
California_drained_fen	38.0516	-121.73	477.328
California_fen	38.0049	-121.623	-194.252
Catalonia_transitional_bog	42.6282	0.7607	-3.49014
Colombia_drained_paramo	6.64314	-75.6655	-51.9758
Colombia_paramo	6.6699	-75.6681	-182.958
Estonia_drained_floodplain	58.4236	26.5123	221.01
Estonia_floodplain	58.4142	26.4839	158.19
Finland_drained_fen	67.9978	24.2128	-99.6794
France_transitional_bog_1	47.32	2.23	-115.321
France_transitional_bog_2	47.32	2.23	72.5158
French_Pyrenees_fen	42.8032	1.424	-330.052
Iceland_drained_fen_2	64.8332	-22.916	-81.4302
Iceland_fen_1	64.3456	-15.4925	16.4901
Iceland_fen_2	64.8332	-22.916	-105.164
Kyrgyzstan_drained_fen	41.7612	75.3748	330.021
Kyrgyzstan_fen_1	41.9442	75.4276	-40.4425
Kyrgyzstan_fen_2	41.894	75.3503	43.3357
Mexico_chinampa_2	19.29	-99.09	422.356
Mexico_fen	19.2862	-99.093	-131.286
Montana_Bog_1	45.5249	-111.018	-58.7029
Montana_bog_2	45.5826	-111.661	335.898
Myanmar_drained_fen_1	20.6431	96.8916	67.4941
Myanmar_drained_fen_2	20.6321	96.9056	360.696
New_Zealand_drained_fen_1	-37.4368	175.599	-560.63
New_Zealand_drained_fen_2	-46.5528	168.436	-89.8502
New_Zealand_fen_1	-37.4354	175.599	-1034.89
New_Zealand_fen_2	-46.5356	168.433	-1062.46
Quebec_drained_bog	45.1189	-74.2039	809.113
Romania_bog_1	47.2591	25.3574	-381.748
Romania_bog_2	47.2591	25.3574	-77.4669
Siberia_bog	60.88	68.7	-839.81
Tasmania_blanket_bog	-42.881	146.38	-1161.6
Tasmania_drained_fen_1	-40.8665	145.065	-1393.61
Tasmania_drained_fen_2	-40.9231	144.87	-1012.34
Tasmania_peat_extraction	-42.1726	146.57	-510.163
Tierra_del_Fuego_bog	-54.7404	-67.8781	-54.2393
Tierra_del_Fuego_fen	-54.7404	-67.8781	46.1535
Uganda_drained_fen_1	-1.2311	29.9605	745.758
Uganda_fen	1.2349	29.9719	798.942
Wales_blanket_bog	52.9997	-3.8036	-32.5484
Wales_drained_bog	52.9692	-3.8167	201.689
Wales_fen	53.0001	-3.775	166.491
