# Supplementary material for: Soil moisture and microbiome explain greenhouse gas exchange in global peatlands
Source: Sci Rep. 2025 Mar 24;15:10153. doi: 10.1038/s41598-025-92891-z (PMC11933456; doi:10.1038/s41598-025-92891-z)
Supplement: Supplementary file 7 — Supplementary Information 7. [file 41598_2025_92891_MOESM7_ESM.xlsx]

## Sheet: MetaInfo
This is meta info for the data used for Figure 2 in article Differences in soil moisture and microbiome explain sinks and sources of greenhouse gas emissions in global peatlands by Dr. Jaan Pärn and colleagues
The following data were used:
Site: Each site has a unique name.
Archaea: Average qPCR-measured gene copy numbers of archaea per gram of dry soil, expressed in copies per gram dry weight. Data from Figure 2 in Bahram, Espenberg, Pärn et al., Nature Comm. 2022.
Bacteria: Average sum of relative abundances of SSU rRNA genes (normalized by total SSU rRNA abundances per sample) as revealed by shotgun metagenomics. Data from Figure 2 in Bahram, Espenberg, Pärn et al., Nature Comm. 2022.
GHG_exchange: Average greenhouse gas (GHG) exchange value expressed in mg CO2 equivalents per hour and meter square. The GHG exchange is calculated as the sum of net ecosystem exchanges of CO2, N2O, and CH4.

## Sheet: Data
Site	Archaea	Bacteria (Bahram 2022 Fig 2)	GHG_exchange
Bashkortostan_drained_fen	9.40315	3.65182	155.073
Bashkortostan_drained_floodplain_1	9.49898	3.50447	-57.7725
Bashkortostan_drained_floodplain_2	9.66303	3.53991	109.638
Bashkortostan_fen	9.93122	3.58944	-649.58
Borneo_drained_forest	10.2017	2.40229	-868.737
Brazil_drained_floodplain	10.433	3.59924	121.967
California_drained_fen	9.86268	3.72698	477.328
California_fen	10.1879	3.66933	-194.252
Catalonia_transitional_bog	8.86784	3.1007	-3.49014
Colombia_drained_paramo	10.24	3.50232	-51.9758
Colombia_paramo	10.418	3.28821	-182.958
Estonia_drained_floodplain	10.0752	3.46819	221.01
Estonia_floodplain	10.2487	3.6512	158.19
Finland_drained_fen	9.6999	3.325	-99.6794
France_transitional_bog_1	9.66719	3.10129	-115.321
France_transitional_bog_2	9.43557	3.12867	72.5158
French_Pyrenees_fen	10.8172	3.57315	-330.052
Iceland_drained_fen_2	8.21385	3.4771	-81.4302
Iceland_fen_1	9.60162	3.65341	16.4901
Iceland_fen_2	9.38415	3.14919	-105.164
Kyrgyzstan_drained_fen	9.41476	3.60035	330.021
Kyrgyzstan_fen_1	9.7465	3.62242	-40.4425
Kyrgyzstan_fen_2	10.0153	3.60997	43.3357
Mexico_chinampa_2	9.78294	3.62787	422.356
Mexico_fen	9.88074	3.53785	-131.286
Montana_Bog_1	8.70553	3.45609	-58.7029
Montana_bog_2	9.42815	3.56618	335.898
Myanmar_drained_fen_1	9.52507	3.67454	67.4941
Myanmar_drained_fen_2	10.1925	3.67817	360.696
New_Zealand_drained_fen_1	8.95082	2.8496	-560.63
New_Zealand_drained_fen_2	9.12283	3.16336	-89.8502
New_Zealand_fen_1	7.34074	2.69108	-1034.89
New_Zealand_fen_2	9.27068	3.33498	-1062.46
Quebec_drained_bog	9.6108	3.55331	809.113
Romania_bog_1	8.97419	2.70445	-381.748
Romania_bog_2	8.64358	2.49705	-77.4669
Siberia_bog	7.40848	2.63264	-839.81
Tasmania_blanket_bog	6.87562	2.68787	-1161.6
Tasmania_drained_fen_1	8.32804	3.12092	-1393.61
Tasmania_drained_fen_2	9.70357	3.15984	-1012.34
Tasmania_peat_extraction	9.28098	2.99133	-510.163
Tierra_del_Fuego_bog	8.64074	3.05986	-54.2393
Tierra_del_Fuego_fen	9.90647	3.7	46.1535
Uganda_drained_fen_1	10.6506	3.6909	745.758
Uganda_fen	10.2785	3.71734	798.942
Wales_blanket_bog	10.2211	3.28514	-32.5484
Wales_drained_bog	10.569	3.04261	201.689
Wales_fen	10.813	3.43361	166.491
